# Supplementary material for: Genome analysis of the yeast Diutina catenulata, a member of the Debaryomycetaceae/Metschnikowiaceae (CTG-Ser) clade
Source: PLoS One. 2018 Jun 26;13(6):e0198957. doi: 10.1371/journal.pone.0198957 (PMC6019693; doi:10.1371/journal.pone.0198957)
Supplement: S1 File — (XLS) [file pone.0198957.s002.xls]

## Sheet: Diutina_catenulata
Diutina_catenulata
	F	L	S	Y	C	W	P	H	Q	R	I	M	T	N	K	V	A	D	E	G	*	X	Sum	Universal %	Largest %	All codons
ttt	9356.03	628.097	36.5049	805.974	24.5705	136.467	12.3504	42.9884	14.721	16.5787	118	58.6128	37.5338	20.5714	18.9839	75.0153	29.6976	10.4545	12.5772	20.2254	0.0160041	0.0324225	11476	81%	81%	72674
ttc	12880.7	778.611	55.0307	1056.77	25.0422	196.746	21.7359	60.282	19.4152	22.1112	195.849	71.3255	37.7654	33.1765	17.6714	92.9705	42.807	14.4365	18.0644	21.4764	0.00806452	0.030303	15662	82%	82%	76731
tta	84.1989	2384.67	13.696	21.3183	6.14321	4.50346	12.7867	3.59813	9.61315	3.98654	129.721	55.963	16.7492	9.13845	8.92914	69.1775	12.4801	3.36129	6.94614	7.0156			2864	83%	83%	31121
ttg	540.538	19949.5	64.7444	127.697	40.9624	41.5315	43.3517	32.2408	66.4018	54.5249	1005.78	411.214	95.5261	46.0113	78.6918	425.776	84.6393	25.6737	54.8392	31.341	0.025641	0.0340659	23221	85%	85%	110717
tct	10.0837	15.7786	1658.67	3.82259	15.0334	2.89706	23.6227	5.19773	18.0781	12.052	6.47756	1.53534	135.091	54.0048	27.9186	14.0035	131.261	31.6956	25.4032	43.3742			2236	74%	74%	41649
tcc	11.7726	22.8915	2609.11	12.2743	24.0766	4.16904	45.1819	12.2424	31.0261	20.5895	8.09231	7.30704	227.53	91.5246	39.1956	15.2127	179.751	46.2047	40.1496	82.6962			3531	73%	73%	47256
tca	7.9846	15.1258	832.074	5.65779	7.75864	0.992157	24.1956	5.14708	8.4469	8.67045	4.5587	1.73457	76.3395	40.558	18.5992	8.90304	66.9907	23.6134	14.524	31.1255			1203	69%	69%	34030
tcg	20.21	36.0859	4404.16	18.5351	41.2532	8.17304	67.6346	20.2268	47.5693	36.236	11.5307	9.22647	352.097	139.924	77.7296	28.444	298.604	66.5285	62.6948	130.139			5877	74%	74%	54541
tat	387.151	79.4683	21.708	3017.18	7.54485	74.2329	9.44226	56.2799	15.5619	13.1004	18.7091	8.93174	14.6858	18.2272	12.4065	21.3691	14.0875	8.74537	21.7262	7.42619	0.0136986		3828	78%	78%	31961
tac	1676.98	291.785	64.0397	14263.8	26.7333	261.957	36.9139	245.303	54.9394	40.6252	86.563	30.4664	53.8586	67.4681	47.2257	60.8442	48.685	33.5654	45.5461	22.4584	0.152939	0.0397143	17460	81%	81%	78440
taa
tag
tgt	29.0332	91.585	99.5706	14.6364	3131.7	6.49451	11.1238	3.05287	5.84681	9.40423	27.1846	9.92758	72.6965	20.0493	10.3582	105.162	129.226	10.2696	3.268	37.4132			3828	81%	81%	32481
tgc	53.7591	123.849	119.753	23.2354	3668.29	6.89897	16.4856	10.8013	13.6513	17.5705	45.878	15.9886	78.9517	31.487	13.6071	128.75	164.956	9.76432	12.4567	35.8667			4592	79%	79%	34895
tga
tgg	399.543	121.597	20.6931	377.338	11.1835	9882.48	8.18133	24.0499	12.1224	20.5186	27.0605	13.4528	19.0155	11.9126	11.3333	17.461	16.2482	8.39599	10.0772	27.0712	0.229668	0.0357143	11040	89%	89%	50050
ctt	201.775	6532.19	22.3097	55.3012	13.6519	20.7424	19.975	9.95673	24.6315	22.2025	367.066	130.948	40.2364	17.5142	42.7107	157.594	30.71	6.71191	18.9456	9.7959	0.0285714		7745	84%	84%	77413
ctc	321.082	9947.54	40.3743	79.0877	28.9973	24.668	28.1293	16.3485	34.1441	32.7409	626.028	215.136	48.8354	22.1456	49.2717	234.543	51.1213	11.9363	25.2201	14.6306	0.008	0.0153259	11852	83%	83%	98430
cta	36.7896	863.146	2.78728	12.2726	4.73485	3.26037	0.96678	1.3451	5.66861	4.10742	57.166	23.0795	12.8379	1.47198	6.25035	26.3315	7.14852	2.36095	4.91341	1.36081			1078	80%	80%	27349
ctg	37.6613	212.113	4889.35	37.856	62.827	15.0326	118.374	38.5944	132.482	62.5844	55.6238	30.0567	456.929	218.422	114.016	65.5984	372.909	105.145	99.438	181.986			7307	2%	66%	88975
cct	8.03805	26.653	62.1645	7.74091	2.78118	4.16829	4982.92	11.4652	23.0664	17.2148	13.2993	3.39881	26.5397	18.7735	31.8355	22.241	52.0085	23.8184	33.6628	21.2063			5393	92%	92%	46971
ccc	15.7233	60.2161	141.579	24.778	9.18872	8.32709	11126.4	15.9234	45.8719	36.7193	27.2775	8.41309	75.1332	39.9016	97.1816	51.4399	123.643	58.9526	79.6199	57.6826			12104	91%	91%	85333
cca	4.86772	15.1538	32.055	5.20826	2.69893	1.04101	2182.67	4.91011	8.842	7.1405	7.24191	0.470146	17.443	7.24169	24.1922	11.6578	29.3376	19.79	14.1714	13.8684			2410	90%	90%	51589
ccg	11.8783	42.2543	79.3344	10.9331	3.94438	4.26056	6583.86	13.7519	30.3304	14.8306	9.83925	2.79511	37.8368	21.3181	44.4359	27.8016	77.0818	33.0343	38.6253	24.8223		0.0285714	7113	92%	92%	57181
cat	23.3473	28.2778	32.9548	96.5134	2.84276	5.3451	17.568	1840.38	50.2515	27.7057	5.48272	1.41986	16.7788	85.048	32.641	7.74848	8.59568	30.3162	32.7149	18.0188		0.0526316	2364	77%	77%	40651
cac	95.6865	75.6531	112.617	325.275	13.0088	21.8578	60.8839	7020.12	169.098	132.741	20.837	10.0786	50.8632	313.303	154.126	19.9261	38.766	89.8087	98.9674	82.3388		0.043956	8906	78%	78%	89171
caa	14.7726	52.7609	85.6147	23.4595	3.1484	4.05177	35.9378	56.6265	2388	91.5081	9.99038	14.4174	36.6744	66.504	176.268	10.9102	27.0063	46.0946	237.909	31.3409			3413	69%	69%	70373
cag	33.2295	165.613	179.389	48.5638	9.34664	12.4703	101.597	135.629	7161.22	249.821	32.9574	51.3267	82.77	208.754	528.595	42.3063	86.9487	137.025	663.578	76.8611			10008	71%	71%	89295
cgt	6.31827	28.3833	32.7554	8.04103	3.48191	4.66146	20.7846	28.7798	48.5131	5002.56	7.29965	4.86845	21.4097	31.757	434.311	6.44835	14.3061	11.8574	29.866	19.6018			5766	86%	86%	44152
cgc	7.99069	62.1163	58.7608	21.1295	5.73086	7.71733	36.4512	36.2237	102.371	5986.11	22.9676	10.0083	32.3887	58.9777	841.08	13.8561	23.8245	24.5706	65.462	42.2597			7460	80%	80%	66509
cga	3.45291	13.2464	18.721	4.726	0.444435	0.988177	14.0816	7.72306	19.7531	1511.34	2.95782	1.2351	6.18451	12.9638	189.094	6.10032	6.98953	4.26714	15.2259	7.50908			1847	81%	81%	35109
cgg	9.13151	46.9057	42.9972	15.6693	3.29238	5.31748	27.5194	40.0038	67.9665	5620.66	12.0352	9.37632	28.5229	58.9941	677.882	14.8442	19.5403	21.1187	43.4802	26.6694	0.0526316	0.0178571	6792	82%	82%	52857
att	125.429	1013.04	24.8779	41.68	29.0381	10.505	17.6769	7.68995	16.878	16.7596	5107.92	95.7508	76.0925	25.2568	23.6963	752.687	54.7311	3.8103	21.6454	5.82224		0.00980392	7471	68%	68%	63596
atc	179.026	1662.07	35.3858	58.8479	45.6831	13.6554	47.9832	14.0902	20.5454	28.5673	8276.95	157.049	116.186	26.5998	39.9018	1208.58	85.0485	12.0889	30.7527	13.9298		0.0597148	12073	68%	68%	82393
ata	20.654	166.168	2.9271	13.4597	4.1561	1.01012	2.17344	0.381572	2.15162	4.64964	472.15	18.4688	7.65222	1.34967	0.467443	77.6094	6.08454	1.36507	1.98982	0.132107			805	58%	58%	24269
atg	273	1916.78	75.3335	76.3074	39.1515	23.5005	27.7714	17.55	94.2173	49.3746	487.67	5191.02	102.958	31.8385	92.4725	230.441	89.8746	21.2975	45.5	39.9352			8926	58%	58%	66018
act	21.2758	68.9307	245.277	10.1948	16.7119	3.2773	39.9594	11.6195	28.0552	23.8129	49.0743	10.6749	2881.81	59.7414	64.9343	72.1597	77.0225	35.3756	48.2931	18.8002			3787	76%	76%	45965
acc	43.8155	182.598	715.431	39.0333	63.3242	14.7036	91.8852	39.1103	93.5143	81.0366	120.823	41.2213	7841.35	188.205	165.631	224.725	199.483	98.0366	130.113	84.9583			10459	74%	74%	101108
aca	7.1684	40.049	144.51	9.03476	11.5712	4.86725	15.2737	7.8853	14.3156	20.5138	28.84	5.62181	1103.41	35.0045	26.246	36.143	39.6886	18.6214	15.5505	14.6644		0.0178571	1599	69%	69%	39640
acg	22.6632	84.1685	298.673	12.8858	19.5344	11.6024	48.443	14.8702	46.1254	35.4962	54.0512	14.759	3038.17	80.7911	82.382	91.5872	94.4168	48.5556	53.778	27.0441			4180	72%	72%	48707
aat	7.71858	22.1588	145.998	25.9191	10.0867	2.3427	24.0349	43.4605	43.6869	28.203	10.4496	10.7892	54.0675	2561.2	77.9397	8.47256	18.9633	186.006	49.3758	65.1295			3396	75%	75%	47644
aac	38.4801	79.9082	522.546	84.6684	32.1206	7.09761	77.5758	223.926	172.612	127.093	28.7014	21.5021	226.265	11354.7	269.001	43.6674	81.9119	662.603	165.718	288.907			14509	78%	78%	94945
aaa	10.2629	45.1828	56.5952	12.3238	2.88488	4.25115	36.2958	19.2886	91.8574	384.148	12.6372	10.5304	36.1882	80.6965	3882.22	16.3167	27.8704	36.1759	83.8857	38.3857			4888	79%	79%	67737
aag	28.449	120.371	155.413	46.1161	5.88368	9.13544	145.254	70.4589	261.874	1283.18	39.9362	30.6997	124.967	217.221	13770.8	58.0218	81.5921	102.561	289.927	110.05	0.030303	0.030303	16952	81%	81%	109991
agt	5.42075	10.3554	770.942	5.04114	14.5403	3.80963	15.2215	3.29225	13.5909	7.59706	3.39862	4.91777	77.6871	54.7599	25.1605	10.7623	69.7937	31.0683	14.2246	60.3868		0.0294118	1202	64%	64%	30077
agc	4.77637	27.6405	793.08	9.89475	9.75617	4.5602	33.85	15.908	29.6793	27.844	7.78606	4.46263	80.1417	93.7713	46.1084	13.1556	69.8215	50.8848	30.7684	72.1102			1426	55%	55%	43692
aga	3.26142	8.1929	11.921	3.63257	0.529535	1.12637	7.6642	9.39264	17.9543	1838.02	1.70532	3.47583	7.33491	11.8593	182.47	1.6999	7.18833	3.24217	15.0139	11.3195			2147	85%	85%	27733
agg	0.268557	7.09107	4.55976	2.99462	0.245821	0.0384615	4.83178	0.63821	7.68063	334.914	3.0549	0.604451	3.08463	4.05319	80.8161	1.48184	4.58781	1.27697	6.47447	3.30258			472	70%	70%	21205
gtt	55.1265	369.222	28.3204	26.3672	44.8125	9.45391	28.4174	7.19957	16.7675	14.3735	587.717	35.469	88.2954	12.7025	32.5954	2621.71	103.772	9.35481	24.7724	8.55145			4125	63%	63%	63784
gtc	70.1346	481.653	34.0941	38.4681	55.0492	12.1912	46.8004	8.82013	23.8565	19.7785	774.751	40.4643	108.275	17.6186	40.1797	3833.12	135.667	15.5656	41.8911	11.6261			5810	65%	65%	73330
gta	28.6198	182.25	13.1562	9.78287	19.1534	4.55482	11.6256	3.03024	8.63994	7.18038	210.037	14.2511	37.1142	7.5003	11.0242	847.237	41.9653	4.15249	8.47764	6.24682			1476	57%	57%	39000
gtg	195.07	1274.62	91.0551	101.098	133.12	19.0286	98.8715	21.0485	43.4078	45.7587	1814.63	104.263	276.22	49.2659	86.8286	8436.65	284.103	32.486	99.2002	36.2207		0.0526676	13243	63%	63%	116163
gct	34.8875	80.7695	413.27	26.2854	74.4799	7.58395	120.062	14.1395	41.8488	32.4739	40.107	15.8826	111.454	44.9553	81.8879	143.691	4275.62	40.4863	70.4455	196.672			5867	72%	72%	62370
gcc	67.7076	188.77	771.381	36.2495	127.611	6.88651	229.184	19.2615	94.055	54.4125	76.583	23.5733	197.951	97.2423	148.681	267.951	7541.69	85.6621	171.819	394.302		0.0294118	10601	71%	71%	99149
gca	19.4119	65.3763	211.27	21.9497	34.6469	2.82694	60.881	5.83054	21.7825	21.7946	20.2515	13.0818	61.7455	19.8613	33.473	55.2836	1697.16	20.1296	48.0282	114.219			2549	66%	66%	44560
gcg	39.2254	126.106	531.221	21.8788	87.7202	6.36858	147.486	20.6337	68.0262	41.3373	58.6602	24.8105	150.919	65.129	106.413	158.46	4597.79	48.8631	120.784	262.171			6684	68%	68%	70737
gat	5.86634	14.8294	72.2184	8.80704	2.93295	3.59103	39.4785	21.6815	38.6456	18.2716	7.85175	2.10589	28.8107	197.315	33.8751	11.054	18.4388	5351.09	433.354	62.7478		0.030303	6373	83%	83%	65070
gac	21.1585	43.3716	226.564	32.0994	12.5133	12.444	122.12	69.9462	104.874	44.5578	19.6244	6.34537	95.2707	594.027	124.815	19.5876	70.6576	16543.8	1344.4	202.75	0.0332558	0.073802	19711	83%	83%	122988
gaa	6.44884	26.145	63.7791	7.62241	2.33937	3.49882	48.0166	13.4214	133.877	28.2109	7.97009	3.70262	34.8856	47.8937	91.7236	16.7782	31.856	365.281	4389.84	53.6982		0.00980392	5377	81%	81%	68030
gag	27.1856	91.099	142.41	34.6073	4.91153	10.4024	117.846	42.4502	428.056	89.3125	26.9343	19.5311	84.3798	117.62	316.209	62.6802	116.723	1078.52	14590.7	109.421	0.0277778		17511	83%	83%	126052
ggt	18.0699	31.6059	219.025	11.1013	15.3487	5.02622	39.4068	10.7773	28.6439	24.9395	14.0164	5.80867	35.9357	117.715	48.7852	17.7504	267.978	75.0465	45.3152	12091.7	0.0192308		13124	92%	92%	71376
ggc	26.2118	39.6197	257.454	18.3861	25.0475	5.21759	59.8114	17.4322	41.0068	36.2095	10.4215	8.5463	47.4104	182.329	79.1766	23.5786	289.19	111.853	78.9039	12662.2		0.0263158	14020	90%	90%	82041
gga	7.2506	9.17175	87.5034	7.99507	8.01384	2.34944	21.9996	8.92587	10.2864	10.0206	3.30724	2.00541	16.5672	40.3214	19.0964	4.71344	86.8345	31.4998	18.353	3357.79			3754	89%	89%	35567
ggg	15.5619	25.7352	204.821	15.2474	19.1917	6.27552	43.1872	13.8239	25.8907	29.3668	10.485	6.7344	41.5641	117.163	48.3757	24.3948	233.377	87.0239	47.7099	8783.07			9799	89%	89%	63045
File S1. BLAST-based predictions of codon usage in Diutina catenulata isolate WY3-10-4.
Codons (64) are listed on the Y-axis.
Amino acids (20) are listed on the X-axis. Each amino acid is symbolised by its single-letter code. "*" represents a stop codon and "X" represents an ambiguous translation (where at least one base in a codon was an "N"
Each cell in the matrix represents the count of the number of times a particular codon was aligned against an amino acid in BLASTP searches of ORFs from the query species against a database of proteins from 36 species in the YGOB database (all of which use the standard genetic code). Counts are scaled so that the total score for any codon site with hits is 1.
Coloured cells represent the highest scoring translation for each codon. Orange cells indicate the standard genetic code. Red indicates non-standard translation.
Columns on the right for each codon show:
	Sum: Total number of instances of this codon in the ORFs in the query species that were aligned to proteins in the database
	Universal %: Number of instances of this codon that were aligned to its standard translation, as a percentage of Sum
	Largest: Number of instances of this codon that were aligned to the most common translation, as a percentage of Sum
	All codons: Number of instances of this codon in the ORFs in the genome
